# Supplementary material for: Economic Behavior under the Influence of Alcohol: An Experiment on Time Preferences, Risk-Taking, and Altruism
Source: PLoS One. 2015 Apr 8;10(4):e0121530. doi: 10.1371/journal.pone.0121530 (PMC4390359; doi:10.1371/journal.pone.0121530)
Supplement: S1 Additional Regressions — (TEX) [file pone.0121530.s001.tex]

% Template for PLoS
% Version 2.0 July 2014
%
% To compile to pdf, run:
% latex plos.template
% bibtex plos.template
% latex plos.template
% latex plos.template
% dvipdf plos.template
%
% % % % % % % % % % % % % % % % % % % % % %
%
% -- IMPORTANT NOTE
%
% Be advised that this is merely a template 
% designed to facilitate accurate translation of manuscript content 
% into our production files. 
%
% This template contains extensive comments intended 
% to minimize problems and delays during our production 
% process. Please follow the template 
% whenever possible.
%
% % % % % % % % % % % % % % % % % % % % % % % 
%
% Once your paper is accepted for publication and enters production, 
% PLEASE REMOVE ALL TRACKED CHANGES in this file and leave only
% the final text of your manuscript.
%
% DO NOT ADD EXTRA PACKAGES TO THIS TEMPLATE unless absolutely necessary.
% Packages included in this template are intentionally
% limited and basic in order to reduce the possibility
% of issues during our production process.
%
% % % % % % % % % % % % % % % % % % % % % % %
%
% -- FIGURES AND TABLES
%
% DO NOT INCLUDE GRAPHICS IN YOUR MANUSCRIPT
% - Figures should be uploaded separately from your manuscript file. 
% - Figures generated using LaTeX should be extracted and removed from the PDF before submission. 
% - Figures containing multiple panels/subfigures must be combined into one image file before submission.
% See http://www.plosone.org/static/figureGuidelines for PLOS figure guidelines.
%
% Tables should be cell-based and may not contain:
% - tabs/spacing/line breaks within cells to alter layout
% - vertically-merged cells (no tabular environments within tabular environments, do not use \multirow)
% - colors, shading, or graphic objects
% See http://www.plosone.org/static/figureGuidelines#tables for table guidelines.
%
% For sideways tables, use the {rotating} package and use \begin{sidewaystable} instead of \begin{table} in the appropriate section. PLOS guidelines do not accomodate sideways figures.
%
% % % % % % % % % % % % % % % % % % % % % % % %
%
% -- EQUATIONS, MATH SYMBOLS, SUBSCRIPTS, AND SUPERSCRIPTS
%
% IMPORTANT
% Below are a few tips to help format your equations and other special characters according to our specifications. For more tips to help reduce the possibility of formatting errors during conversion, please see our LaTeX guidelines at http://www.plosone.org/static/latexGuidelines
%
% Please be sure to include all portions of an equation in the math environment, and for any superscripts or subscripts also include the base number/text. For example, use $mathrm{mm}^2$ instead of mm$^2$ (do not use \textsuperscript command).
%
% DO NOT USE the \rm command to render mathmode characters in roman font, instead use $\mathrm{}$
% For bolding characters in mathmode, please use $\mathbf{}$ 
%
% Please add line breaks to long equations when possible in order to fit our 2-column layout. 
%
% For inline equations, please do not include punctuation within the math environment unless this is part of the equation.
%
% For spaces within the math environment please use the \; or \: commands, even within \text{} (do not use smaller spacing as this does not convert well).
%
%
% % % % % % % % % % % % % % % % % % % % % % % %


\documentclass[10pt]{article}

% amsmath package, useful for mathematical formulas
\usepackage{amsmath}
% amssymb package, useful for mathematical symbols
\usepackage{amssymb}

% cite package, to clean up citations in the main text. Do not remove.
\usepackage{cite}

% ADDED PACKAGE
\usepackage{float}

\usepackage{hyperref}

% line numbers
\usepackage{lineno}

% ligatures disabled
\usepackage{microtype}
\DisableLigatures[f]{encoding = *, family = * }

% rotating package for sideways tables
%\usepackage{rotating}

% If you wish to include algorithms, please use one of the packages below. Also, please see the algorithm section of our LaTeX guidelines (http://www.plosone.org/static/latexGuidelines) for important information about required formatting.
%\usepackage{algorithmic}
%\usepackage{algorithmicx}

% Use doublespacing - comment out for single spacing
%\usepackage{setspace} 
%\doublespacing


% Text layout
\topmargin 0.0cm
\oddsidemargin 0.5cm
\evensidemargin 0.5cm
\textwidth 16cm 
\textheight 21cm

% Bold the 'Figure #' in the caption and separate it with a period
% Captions will be left justified
\usepackage[labelfont=bf,labelsep=period,justification=raggedright]{caption}

% Use the PLoS provided BiBTeX style
\bibliographystyle{plos2009}

% Remove brackets from numbering in List of References
\makeatletter
\renewcommand{\@biblabel}[1]{\quad#1.}
\makeatother


% Leave date blank
\date{}

\pagestyle{myheadings}

%% Include all macros below. Please limit the use of macros.

%% END MACROS SECTION

\renewcommand{\thetable}{\Alph{table}}

\begin{document}


% Title must be 150 characters or less
\begin{flushleft}
{\Large
\textbf{Economic Behavior under Alcohol Influence: \\ An Experiment on Time, Risk, and Social Preferences}
}
% Insert Author names, affiliations and corresponding author email.
\\
\vspace{.3cm}\textbf{Luca Corazzini$^{1,\ast}$, 
Antonio Filippin$^{2}$, 
Paolo Vanin$^{3}$}
\\
\vspace{.3cm}\textbf{1} Department of Law Science and History of Institutions, University of Messina, Messina, Italy, and ISLA, Bocconi University, Milan, Italy
\\
\textbf{2} Department of Economics, University of Milan, Milano, Italy, and Institute for the Study of Labor (IZA), Bonn, Germany
\\
\textbf{3} Department of Economics, University of Bologna, Bologna, Italy
\\
$\ast$ E-mail: lcorazzini@unime.it
\end{flushleft}

% Please keep the abstract between 250 and 300 words
\section*{S1. Additional Regressions}

\begin{center}
   	\textbf{For Online Publication}  	                              
\end{center}


In the following tables we reproduce the analysis developed in the paper (all the main tables, with the addition of a cross-sectional analysis of impatience), substituting treatment dummies for alcohol intoxication levels as main explanatory variables. In particular, we substitute \textit{ALC-T}, a dummy for the alcohol treatment, for \textit{MBAC} and \textit{MPBAC}, i.e., for measured and misperceived alcohol concentration. This is the only change in specification. The present analysis thus disregards information on the intensive margin of intoxication. This obviously results in a slight loss of explanatory power and precision. The main advantage is that it allows a clearcut comparison of the different treatments. Since the excluded dummy is the one for the placebo treatment, \textit{ALC-P}, the coefficient of \textit{ALC-T} measures the differential impact (on each dependent variable) of the alcohol treatment relative to the placebo, whereas the coefficient of \textit{NO-ALC} captures the differential impact between the placebo and no-alcohol treatment. Results confirm the findings in the paper, with the above mentioned slight reduction in significance due to the fact that this analysis does not exploit the information contained in the intensive margin of intoxication. We also include Table \ref{Table_auc} that replicates the analysis in Table 6 of the paper in a cross-section framework using a summary measure for subjective impatience, namely the Area-Under-the-Curve (AUC) of the three choices, as dependent variable.

\begin{table}[!ht] 
\begin{center}
\caption{\textbf{Alcohol, Value of Money and Optimism, with Treatment Dummies}}\label{Table_wtp_optimism_cs_d}
\footnotesize
\begin{tabular*}{\textwidth}{@{\extracolsep{\fill}}lcccc}		\hline\hline	\\	
	Dependent variable	& \multicolumn{1}{c}{\textit{WTP}} &	\multicolumn{1}{c}{\textit{WTP}} &	\multicolumn{1}{c}{\textit{Optimism}} &	\multicolumn{1}{c}{\textit{Optimism}} \\
	\cline{2-5}				
	& \multicolumn{1}{c}{(1)\mbox{\ }} &	\multicolumn{1}{c}{(2)\mbox{\ }} &	\multicolumn{1}{c}{(3)\mbox{\ }} &	\multicolumn{1}{c}{(4)} \\
	\hline								
	\textit{ALC-T} &	-.7708 &	-.9369 &	-.2395 &	-.3523 \\
	&	\raisebox{.7ex}[0pt]{\scriptsize (1.1166)} &	\raisebox{.7ex}[0pt]{\scriptsize (1.1418)} &	\raisebox{.7ex}[0pt]{\scriptsize (.4415)} &	\raisebox{.7ex}[0pt]{\scriptsize (.4354)} \\
	\textit{NO-ALC} &	3.1129$^{*}$ &	2.6674 &	.9211$^{*}$ &	.7719 \\
	&	\raisebox{.7ex}[0pt]{\scriptsize (1.6177)} &	\raisebox{.7ex}[0pt]{\scriptsize (1.8060)} &	\raisebox{.7ex}[0pt]{\scriptsize (.4935)} &	\raisebox{.7ex}[0pt]{\scriptsize (.5735)} \\
	\textit{Age} &	&	.0512 &	&	-.0917$^{***}$ \\
	&	&	\raisebox{.7ex}[0pt]{\scriptsize (.0860)} &	&	\raisebox{.7ex}[0pt]{\scriptsize (.0214)} \\
	\textit{Female} &	&	1.1591$^{*}$ &	&	.9229$^{*}$ \\
	&	&	\raisebox{.7ex}[0pt]{\scriptsize (.6600)} &	&	\raisebox{.7ex}[0pt]{\scriptsize (.4866)} \\
	\textit{Constant} &	3.9158$^{***}$ &	2.4312 &	10.7895$^{***}$ &	12.6594$^{***}$ \\
	&	\raisebox{.7ex}[0pt]{\scriptsize (1.3161)} &	\raisebox{.7ex}[0pt]{\scriptsize (2.6653)} &	\raisebox{.7ex}[0pt]{\scriptsize (.4654)} &	\raisebox{.7ex}[0pt]{\scriptsize (.7149)} \\ \hline
	Observations &	77 &	77 &	77 &	77 \\
	R-Square &	.135 &	.151 &	.0465 &	.0956 \\
	\hline\hline				
\end{tabular*}%				

\begin{flushleft}
\footnotesize \vspace*{2ex}\textit{Notes:} OLS regressions. The dependent variable in columns (1) and (2), \textit{WTP}, is the willingness to pay for the object in Phase 2 of the experiment; the dependent variable in columns (3) and (4), \textit{Optimism}, is the expected gain in the card game (elicited in Phase 5). \textit{ALC-T} and \textit{NO-ALC} are dummies for the corresponding treatments. \textit{Age} is respondents' age (in years) and \textit{Female} is a gender dummy. Significance level (***: 1\%; **: 5\%; *: 10\%) based on robust standard errors (reported in parenthesis), clustered at the experimental session level (8 clusters).
\end{flushleft}
\end{center}
\end{table}


\begin{table}[!ht] 
\begin{center}
\caption{\textbf{Alcohol and Risk Preferences, with Treatment Dummies}}\label{Table_risk_cs_d}
\footnotesize
\begin{tabular*}{\textwidth}{@{\extracolsep{\fill}}lccc}				\hline\hline	\\	
	Dependent variable	& \multicolumn{1}{c}{\textit{Risk aversion}} &	\multicolumn{1}{c}{\textit{Risk aversion}} &	\multicolumn{1}{c}{\textit{Risk aversion}} \\
	\cline{2-4}			
	& \multicolumn{1}{c}{(1)\mbox{\ }} &	\multicolumn{1}{c}{(2)\mbox{\ }} &	\multicolumn{1}{c}{(3)} \\
	\hline			
	\hline			
	\textit{ALC-T} &	1.0439 &	.6318 &	.9745 \\
	&	\raisebox{.7ex}[0pt]{\scriptsize (1.4691)} &	\raisebox{.7ex}[0pt]{\scriptsize (1.5527)} &	\raisebox{.7ex}[0pt]{\scriptsize (1.7429)} \\
	\textit{NO-ALC} &	.9435 &	.1737 &	-.7290 \\
	&	\raisebox{.7ex}[0pt]{\scriptsize (1.5492)} &	\raisebox{.7ex}[0pt]{\scriptsize (1.8182)} &	\raisebox{.7ex}[0pt]{\scriptsize (1.6168)} \\
	\textit{Age} &	&	-.1495 &	-.1332 \\
	&	&	\raisebox{.7ex}[0pt]{\scriptsize (.1268)} &	\raisebox{.7ex}[0pt]{\scriptsize (.0858)} \\
	\textit{Female} &	&	3.1727$^{***}$ &	2.5948$^{**}$ \\
	&	&	\raisebox{.7ex}[0pt]{\scriptsize (.8730)} &	\raisebox{.7ex}[0pt]{\scriptsize (1.1558)} \\
	\textit{WTP} &	&	&	.2470$^{*}$ \\
	&	&	&	\raisebox{.7ex}[0pt]{\scriptsize (.1434)} \\
	\textit{Optimism} &	&	&	.3159 \\
	&	&	&	\raisebox{.7ex}[0pt]{\scriptsize (.4034)} \\
	\textit{Constant} &	.5921 &	3.2040 &	-1.3962 \\
	&	\raisebox{.7ex}[0pt]{\scriptsize (.7484)} &	\raisebox{.7ex}[0pt]{\scriptsize (3.3192)} &	\raisebox{.7ex}[0pt]{\scriptsize (3.1369)} \\ \hline
	Observations &	77 &	77 &	77 \\
	R-Square &	.006 &	.0891 &	.1482 \\
	\hline\hline			
\end{tabular*}%			

\begin{flushleft}
\footnotesize \vspace*{2ex}\textit{Notes:} OLS regressions. The dependent variable, \textit{Risk~aversion}, is the average difference between the expected value and the ask price across the ten lotteries elicited in Phase 1 of the experiment. Regressors are defined in the notes to Table \ref{Table_wtp_optimism_cs_d}. Significance level (***: 1\%; **: 5\%; *: 10\%) based on robust standard errors (reported in parenthesis), clustered at the experimental session level (8 clusters).
\end{flushleft}
\end{center}
\end{table}


\begin{table}[!ht]  
	\begin{center} 
		\caption{\textbf{Alcohol and Impatience, Cross Section}}\label{Table_auc} 
		\footnotesize \begin{tabular*}{\textwidth}{@{\extracolsep{\fill}}lccc}	     \hline\hline     \\		
			& \multicolumn{1}{c}{\textit{Impatience}} &	\multicolumn{1}{c}{\textit{Impatience}} &	\multicolumn{1}{c}{\textit{Impatience}} \\
			\cline{2-4}			
			& \multicolumn{1}{c}{(1)\mbox{\ }} &	\multicolumn{1}{c}{(2)\mbox{\ }} &	\multicolumn{1}{c}{(3)} \\
			\hline			
			\textit{MBAC} &	46.4854$^{***}$ &	45.6655$^{***}$ &	44.1812$^{***}$ \\
			&	\raisebox{.7ex}[0pt]{\scriptsize (10.4297)} &	\raisebox{.7ex}[0pt]{\scriptsize (11.6546)} &	\raisebox{.7ex}[0pt]{\scriptsize (7.4374)} \\
			\textit{MPBAC }&	38.3487$^{*}$ &	34.9439$^{*}$ &	31.3102$^{**}$ \\
			&	\raisebox{.7ex}[0pt]{\scriptsize (19.6651)} &	\raisebox{.7ex}[0pt]{\scriptsize (19.3167)} &	\raisebox{.7ex}[0pt]{\scriptsize (15.9277)} \\
			\textit{NO-ALC} &	16.7123$^{*}$ &	14.8761$^{*}$ &	15.6731 \\
			&	\raisebox{.7ex}[0pt]{\scriptsize (9.2423)} &	\raisebox{.7ex}[0pt]{\scriptsize (9.0051)} &	\raisebox{.7ex}[0pt]{\scriptsize (11.1091)} \\
			\textit{Age} &	&	1.3430 &	.9535 \\
			&	&	\raisebox{.7ex}[0pt]{\scriptsize (.9813)} &	\raisebox{.7ex}[0pt]{\scriptsize (.9181)} \\
			\textit{Female} &	&	-4.8703 &	3.3126 \\
			&	&	\raisebox{.7ex}[0pt]{\scriptsize (13.2575)} &	\raisebox{.7ex}[0pt]{\scriptsize (12.3408)} \\
			\textit{WTP} &	&	&	-.4519 \\
			&	&	&	\raisebox{.7ex}[0pt]{\scriptsize (.7664)} \\
			\textit{Risk Aversion} &	&	&	-2.2017$^{***}$ \\
			&	&	&	\raisebox{.7ex}[0pt]{\scriptsize (.7530)} \\
			\textit{Optimism} &	&	&	-1.0138 \\
			&	&	&	\raisebox{.7ex}[0pt]{\scriptsize (1.1692)} \\
			\textit{Constant} &	36.3647$^{***}$ &	7.9766 &	30.4537 \\
			&	\raisebox{.7ex}[0pt]{\scriptsize (6.0176)} &	\raisebox{.7ex}[0pt]{\scriptsize (24.1130)} &	\raisebox{.7ex}[0pt]{\scriptsize (28.5871)} \\
			Observations &	77 &	77 &	77 \\
			R-Square &	.0676 &	.0861 &	.1814 \\
			\hline\hline			
		\end{tabular*}%			
					
		
		\begin{flushleft}
			\footnotesize \vspace*{2ex}\textit{Notes:} OLS  regressions. The  dependent variable, Impatience, is constructed as the  Area  Under the  Curve (AUC) of the amount required to  postpone payment at each  future date, as elicited in Phase 6 of the  experiment: \textit{Impatience} = 3.5 * \textit{One~day} + 3.5 * \textit{Seven~days} + 0.5 * \textit{Eight~days}.  Regressors are  defined in the  notes  to  Table 3 and  Table 4 in the  paper. Significance level (***: 1\%; **: 5\%; *: 10\%) based on robust standard errors (reported in parenthesis), clustered at the experimental session level (8 clusters).
		\end{flushleft}
	\end{center} 
\end{table}  


\begin{table}[!ht]  
\begin{center} 
\caption{\textbf{Alcohol and Impatience, Cross Section with Treatment Dummies}}\label{Table_imp_cs_auc_d} 
\footnotesize \begin{tabular*}{\textwidth}{@{\extracolsep{\fill}}lccc}	\hline\hline	\\	
	Dependent variable	& \multicolumn{1}{c}{\textit{One day}} &	\multicolumn{1}{c}{\textit{Seven days}} &	\multicolumn{1}{c}{\textit{Eight days}} \\ %&	\multicolumn{1}{c}{\textit{Hyperbolic}} \\
	\cline{2-4}				
	& \multicolumn{1}{c}{(1)\mbox{\ }} &	\multicolumn{1}{c}{(2)\mbox{\ }} &	\multicolumn{1}{c}{(3)\mbox{\ }} \\ %&	\multicolumn{1}{c}{(4)} \\
	\hline
	\textit{ALC-T} &	24.1409$^{**}$ &	25.0357$^{**}$ &	25.8592$^{***}$ \\
	&	\raisebox{.7ex}[0pt]{\scriptsize (10.5510)} &	\raisebox{.7ex}[0pt]{\scriptsize (12.1720)} &	\raisebox{.7ex}[0pt]{\scriptsize (9.6719)} \\
	\textit{NO-ALC} &	5.5704 &	5.8741 &	7.8839 \\
	&	\raisebox{.7ex}[0pt]{\scriptsize (8.8320)} &	\raisebox{.7ex}[0pt]{\scriptsize (9.1337)} &	\raisebox{.7ex}[0pt]{\scriptsize (7.4900)} \\
	\textit{Age} &	&	1.4525 &	1.0164 \\
	&	&	\raisebox{.7ex}[0pt]{\scriptsize (1.0330)} &	\raisebox{.7ex}[0pt]{\scriptsize (.9947)} \\
	\textit{Female} &	&	-8.1031 &	.6561 \\
	&	&	\raisebox{.7ex}[0pt]{\scriptsize (12.7680)} &	\raisebox{.7ex}[0pt]{\scriptsize (11.9990)} \\
	\textit{WTP} &	&	&	-.2819 \\
	&	&	&	\raisebox{.7ex}[0pt]{\scriptsize (.7382)} \\
	\textit{Risk aversion} &	&	&	-2.3368$^{***}$ \\
	&	&	&	\raisebox{.7ex}[0pt]{\scriptsize (.8522)} \\
	\textit{Optimism} &	&	&	-1.1035 \\
	&	&	&	\raisebox{.7ex}[0pt]{\scriptsize (1.1640)} \\
	\textit{Constant} &	47.5066$^{***}$ &	16.1555 &	38.2981 \\
	&	\raisebox{.7ex}[0pt]{\scriptsize (5.4277)} &	\raisebox{.7ex}[0pt]{\scriptsize (25.1759)} &	\raisebox{.7ex}[0pt]{\scriptsize (26.6020)} \\ \hline
	Observations &	77 &	77 &	77 \\ 
	R-Square &	.0511 &	.0773 &	.1807 \\
	\hline\hline			
\end{tabular*}%			

\begin{flushleft}
\footnotesize \vspace*{2ex}\textit{Notes:} OLS regressions. The dependent variable, \textit{Impatience}, is constructed as the Area Under the Curve (AUC) of the amount required to postpone payment at each future date, as elicited in Phase 6 of the experiment: \textit{Impatience} = 3.5 * \textit{One~day} + 3.5 * \textit{Seven~days} + 0.5 * \textit{Eight~days}. Regressors are defined in the notes to Table \ref{Table_wtp_optimism_cs_d} and Table \ref{Table_risk_cs_d}. Significance level (***: 1\%; **: 5\%; *: 10\%) based on robust standard errors (reported in parenthesis), clustered at the experimental session level (8 clusters).
\end{flushleft}
\end{center} 
\end{table}  


\begin{table}[!ht]  
\begin{center} 
\caption{\textbf{Alcohol and Time Discounting, Panel with Treatment Dummies}}\label{Table_df_p_cl_indiv_d} 
\footnotesize \input{tables/Table_df_p_cl_indiv_d} 
\begin{flushleft}
\footnotesize \vspace*{2ex}\textit{Notes:} Random effect panel estimates. The dependent variable, \textit{Patience}, is the discount factor at different dates (set equal to one for the present and measured in one, seven and eight days by the ratio of the present payment --20 euros-- to the total amount required to postpone payment at each future date, elicited in Phase 6 of the experiment), constructed as a longitudinal variable with four observations for each individual. \textit{1D}, \textit{7D} and \textit{8D} are dummies for the respective future dates. \textit{ALC-T*1D}, \textit{ALC-T*7D} and \textit{ALC-T*8D}, and \textit{NO-ALC*1D}, \textit{NO-ALC*7D} and \textit{NO-ALC*8D}, are interaction terms between these dummies and the treatment dummies \textit{ALC-T} and \textit{NO-ALC}, respectively. The other regressors are defined in the notes to Table \ref{Table_wtp_optimism_cs_d} and Table \ref{Table_risk_cs_d}. Significance level (***: 1\%; **: 5\%; *: 10\%) based on robust standard errors (reported in parenthesis), clustered at the individual level (77 clusters).
\end{flushleft}
\end{center} 
\end{table}  


\begin{table}[!ht] 
\begin{center}
\caption{\textbf{Alcohol and Altruistic Preferences, with Treatment Dummies}}\label{Table_altruism_p_cl_indiv_d}
{\scriptsize 
\input{tables/Table_altruism_p_cl_indiv_d}}
\begin{flushleft}
\footnotesize \vspace*{2ex}\textit{Notes:} Random effect panel estimates. The dependent variable, \textit{Altruism}, is the donation to two NGOs (M\'edecins Sans Fronti\'eres and LaVoce, see Phases 3 and 4 of the experiment), constructed as a longitudinal variable with two observations for each individual. \textit{MSF} is a dummy for donations to M\'edecins Sans Fronti\'eres, and \textit{ALC-T*MSF} and \textit{NO-ALC*MSF} are its interactions with \textit{ALC-T} and \textit{NO-ALC} (analogously for interactions with \textit{LV}, a dummy for donations to LaVoce). The other regressors are defined in the notes to Table \ref{Table_wtp_optimism_cs_d}. Significance level (***: 1\%; **: 5\%; *: 10\%) based on robust standard errors (reported in parenthesis), clustered at the individual level (77 clusters).
\end{flushleft}
\end{center}
\end{table}


\end{document}
