# Supplementary material for: Economic Behavior under the Influence of Alcohol: An Experiment on Time Preferences, Risk-Taking, and Altruism
Source: PLoS One. 2015 Apr 8;10(4):e0121530. doi: 10.1371/journal.pone.0121530 (PMC4390359; doi:10.1371/journal.pone.0121530)
Supplement: S1 Experimental Instructions — (TEX) [file pone.0121530.s002.tex]

% Template for PLoS
% Version 2.0 July 2014
%
% To compile to pdf, run:
% latex plos.template
% bibtex plos.template
% latex plos.template
% latex plos.template
% dvipdf plos.template
%
% % % % % % % % % % % % % % % % % % % % % %
%
% -- IMPORTANT NOTE
%
% Be advised that this is merely a template 
% designed to facilitate accurate translation of manuscript content 
% into our production files. 
%
% This template contains extensive comments intended 
% to minimize problems and delays during our production 
% process. Please follow the template 
% whenever possible.
%
% % % % % % % % % % % % % % % % % % % % % % % 
%
% Once your paper is accepted for publication and enters production, 
% PLEASE REMOVE ALL TRACKED CHANGES in this file and leave only
% the final text of your manuscript.
%
% DO NOT ADD EXTRA PACKAGES TO THIS TEMPLATE unless absolutely necessary.
% Packages included in this template are intentionally
% limited and basic in order to reduce the possibility
% of issues during our production process.
%
% % % % % % % % % % % % % % % % % % % % % % %
%
% -- FIGURES AND TABLES
%
% DO NOT INCLUDE GRAPHICS IN YOUR MANUSCRIPT
% - Figures should be uploaded separately from your manuscript file. 
% - Figures generated using LaTeX should be extracted and removed from the PDF before submission. 
% - Figures containing multiple panels/subfigures must be combined into one image file before submission.
% See http://www.plosone.org/static/figureGuidelines for PLOS figure guidelines.
%
% Tables should be cell-based and may not contain:
% - tabs/spacing/line breaks within cells to alter layout
% - vertically-merged cells (no tabular environments within tabular environments, do not use \multirow)
% - colors, shading, or graphic objects
% See http://www.plosone.org/static/figureGuidelines#tables for table guidelines.
%
% For sideways tables, use the {rotating} package and use \begin{sidewaystable} instead of \begin{table} in the appropriate section. PLOS guidelines do not accomodate sideways figures.
%
% % % % % % % % % % % % % % % % % % % % % % % %
%
% -- EQUATIONS, MATH SYMBOLS, SUBSCRIPTS, AND SUPERSCRIPTS
%
% IMPORTANT
% Below are a few tips to help format your equations and other special characters according to our specifications. For more tips to help reduce the possibility of formatting errors during conversion, please see our LaTeX guidelines at http://www.plosone.org/static/latexGuidelines
%
% Please be sure to include all portions of an equation in the math environment, and for any superscripts or subscripts also include the base number/text. For example, use $mathrm{mm}^2$ instead of mm$^2$ (do not use \textsuperscript command).
%
% DO NOT USE the \rm command to render mathmode characters in roman font, instead use $\mathrm{}$
% For bolding characters in mathmode, please use $\mathbf{}$ 
%
% Please add line breaks to long equations when possible in order to fit our 2-column layout. 
%
% For inline equations, please do not include punctuation within the math environment unless this is part of the equation.
%
% For spaces within the math environment please use the \; or \: commands, even within \text{} (do not use smaller spacing as this does not convert well).
%
%
% % % % % % % % % % % % % % % % % % % % % % % %


\documentclass[10pt]{article}

% amsmath package, useful for mathematical formulas
\usepackage{amsmath}
% amssymb package, useful for mathematical symbols
\usepackage{amssymb}

% cite package, to clean up citations in the main text. Do not remove.
\usepackage{cite}

% ADDED PACKAGE
\usepackage{graphicx}
\usepackage{amssymb}
\usepackage{amsthm}
\usepackage{amsmath}
\usepackage{ctable}
\usepackage[margin=1.2in]{geometry}
\usepackage{eurosym}
\usepackage{longtable, booktabs}
\usepackage{multirow}  %For columns spanning multiple rows
\usepackage{color}

\usepackage{hyperref}

% line numbers
\usepackage{lineno}

% ligatures disabled
\usepackage{microtype}
\DisableLigatures[f]{encoding = *, family = * }

% rotating package for sideways tables
%\usepackage{rotating}

% If you wish to include algorithms, please use one of the packages below. Also, please see the algorithm section of our LaTeX guidelines (http://www.plosone.org/static/latexGuidelines) for important information about required formatting.
%\usepackage{algorithmic}
%\usepackage{algorithmicx}

% Use doublespacing - comment out for single spacing
%\usepackage{setspace} 
%\doublespacing


% Text layout
\topmargin 0.0cm
\oddsidemargin 0.5cm
\evensidemargin 0.5cm
\textwidth 16cm 
\textheight 21cm

% Bold the 'Figure #' in the caption and separate it with a period
% Captions will be left justified
\usepackage[labelfont=bf,labelsep=period,justification=raggedright]{caption}

% Use the PLoS provided BiBTeX style
\bibliographystyle{plos2009}

% Remove brackets from numbering in List of References
\makeatletter
\renewcommand{\@biblabel}[1]{\quad#1.}
\makeatother


% Leave date blank
\date{}

\pagestyle{myheadings}

%% Include all macros below. Please limit the use of macros.

%% END MACROS SECTION


\begin{document}


% Title must be 150 characters or less
\begin{flushleft}
	{\Large
		\textbf{Economic Behavior under the Influence of Alcohol: \\ An Experiment on Time Preferences, Risk-taking, and Altruism}
	}
	% Insert Author names, affiliations and corresponding author email.
	\\
	\vspace{.3cm}\textbf{Luca Corazzini$^{1,\ast}$, 
		Antonio Filippin$^{2}$, 
		Paolo Vanin$^{3}$}
	\\
	\vspace{.3cm}\textbf{1} Department of Law Science and History of Institutions, University of Messina, Messina, Italy, and ISLA, Bocconi University, Milan, Italy
	\\
	\textbf{2} Department of Economics, University of Milan, Milano, Italy, and Institute for the Study of Labor (IZA), Bonn, Germany
	\\
	\textbf{3} Department of Economics, University of Bologna, Bologna, Italy
	\\
	$\ast$ E-mail: lcorazzini@unime.it
\end{flushleft}


\section*{S2. Supporting Information: Experimental Instructions}\label{app:instructions}


\begin{center}
   	\textbf{For Online Publication}  	                              
   \end{center}


\noindent The experimental instructions were originally written in Italian to enable us to run the experiments at the University of Milan. In what follows, we report the literal translation in English.


\subsection*{Welcome}

\noindent Thanks for participating to this experiment on decision making. By following these instructions, you can win an amount (included between 0 and 40 euro) that will be paid once the experiment is concluded.
Your choices as well as any personal information will remain be anonymously analyzed in aggregate terms and used for scientific purposes only.  
Finally, there are not correct or wrong answers to the following tasks. Your choices will exclusively depend upon personal characteristics such as your preferences and your attitude to participate to gambles.
It is extremely important that you make your choices having completely understood these instructions. For this reason, feel free to ask questions about the instructions.

 


\subsection*{The experiment}


\noindent In this experiment you will participate to 7 consecutive phases, in each of which you will be required to make some economic choices. At the beginning of each phase, you will be given the instructions for the corresponding decisional task. Although you will participate to 7 consecutive phases, your final earnings uniquely depend on the outcome of one single phase. In particular, the phase used to determine your final earnings will be randomly selected at the end of the experiment by drawing one of seven cards, numbered from 1 to 7. Since phases have the same probability of being selected, you should make each choice as if it was the one effectively used to determine your final earnings. If you do not have any question, we can start with the experiment.

 
\begin{center} 
\textbf{The Market Mechanism BDM}
\end{center} 
\noindent During the experiment, you will be required to make some choices using a peculiar market mechanism called BDM (from the names of the 3 economists that invented it, Becker, De Groot and Marschak).

\noindent In this market mechanism you will interact either with a seller robot or a buyer robot.

\noindent Seller robot. Suppose that you want to buy a generic item X from a seller robot and you are endowed with 10.00 euro. The bargaining is conducted as follows. The seller robot selects the price of X randomly, by picking a value included between 0.00 and 10.00 euro (in steps of 0.10 euro) with equal probability. Before knowing the price selected by the seller robot, you will be asked to state the maximum price (included between 0.00 and 10.00 euro, in steps of 0.10 euro) you are willing to pay for X. If the price stated by you is lower than the price selected by the seller robot, then no agreement is reached: you do not buy X and the seller robot does not receive any amount of money. On the contrary, if the price stated by you is higher than or equal to the price selected by the seller robot, then an agreement is reached: you buy X paying to the seller robot what it haw randomly selected.
Example. Suppose the price you are willing to pay for X is 6euro and the price selected by the seller robot is 4.90 euro. Given the previous instructions, an agreement is reached. You buy X paying 4.90 euro to the seller robot.
It is easy to show that there is no incentive to miss-report the amount you are willing to pay for X. Suppose that, although you are willing to pay 6.00 euro for X, you state a lower price, say 4.00 euro. Suppose that the seller robot selects a price equal to 4.10 euro. Although you would have been happy to buy X for 4.10 euro, the agreement is not reached since the price stated by you is lower than the price selected by the seller robot. Generally speaking, you should never report a lower price than what you are willing to pay for X because your choice does not affect the selling price and you might lose the opportunity to buy the item for a favorable exchange.  
Instead, suppose that, although you are willing to pay 6.00 euro for X, you state a higher price, say 7euro. Suppose that the seller robot selects a price equal to 6.50 euro. In this case an agreement is reached but you have to pay a price which is higher than what you are willing to pay. Generally speaking, you should never report a higher price than what you are willing to pay for X because your choice does not affect the selling price and you might buy the item for an unfavorable too high price

\noindent Buyer robot. What said above also holds in a slightly different context in which you interact with a buyer robot. Suppose you have the opportunity to sell a generic item Y to a buyer robot which is endowed with 10.00 euro. The bargaining is conducted as follows. The buyer robot selects the price it is willing to pay for Y randomly, by picking a value included between 0.00 and 10.00 euro (in steps of 0.10 euro) with equal probability. Before knowing the price selected by the buyer robot, you will be asked to state the minimum price (between 0.00 and 10.00 euro, in steps of 0.10 euro) you require to sell Y. If the price stated by you is higher than the price selected by the buyer robot, then no agreement is reached: you do not sell Y and the buyer robot does not pay any amount of money to you. On the contrary, if the price stated by you is lower than or equal to the price selected by the buyer robot, than an agreement is reached: you sell Y to the buyer robot for price it has selected. Even in this case, there is no incentive to misreport the amount you require to sell Y. 

\textbf{Which lottery?}
\noindent Although you are asked to make a choice for each of the 10 lotteries reported in the table, you final earnings will uniquely depend on the outcome of a single lottery. In particular, the lottery to use will be randomly selected by drawing one of ten cards, numbered from L1 to L10, such that the probability of each lottery is the same. 

\textbf{Do you participate to the lottery or sell this opportunity?}
\noindent Whether you will (or won’t) participate to the selected lottery depends on the outcome of the BDM market mechanism explained above. In particular, the price that a buyer robot is willing to pay for  participating to the selected lottery will be randomly selected by picking a value included between 0.00 and 40.00 euro (in 0.10 euro steps). If the price selected by the buyer robot is higher than or equal to the price stated by you for the selected lottery, then an agreement is reached and you sell the right to participate to the lottery for the price of the buyer robot. On the contrary, if the price selected by the buyer robot is lower than the price stated by you for the selected lottery, then an agreement is not reached: you will not receive any price from the buyer robot and you will participate to the selected lottery.

\textbf{The outcome of the selected lottery.}
\noindent On the contrary, if the price selected by the buyer robot is lower than the price stated by you for the selected lottery, then an agreement is not reached: you will not receive any price from the buyer robot and you will participate to the selected lottery. In this case, we will randomly draw one of ten balls, numbered from 1 to 10, with equal probability and your earnings will be determined according to the rules of the selected lottery reported in the table. 

\newpage

\begin{center} 
	\textbf{Table A}
\end{center} 
\noindent 

Please look at the following table carefully

\begin{table}[h!]
	\begin{center}
		\begin{footnotesize}
			\begin{tabular}{l|c|c|c}
				\toprule
				LOTTERY & \multicolumn{2}{c}{\textit{OUTCOME}} & PRICE \\
				& You receive 40 euro if the number is & You receive nothing if the number is  &  \\
				\toprule
				L1 & 1,2,3,4 			  	& 5,6,7,8,9,10 & \\ 		\midrule
				L2 & 1,2,3,4,5,6,7,8,9 	  	& 10 & \\		\midrule
				L3 & 1,2,3,4,5				& 6,7,8,9,10 & \\		\midrule
				L4 & 1						& 2,3,4,5,6,7,8,9,10 & \\		\midrule
				L5 & 1,2,3,4,5,6			& 7,8,9,10 & \\		\midrule
				L6 & 1,2,3					& 4,5,6,7,8,9,10 & \\		\midrule
				L7 & 1,2,3,4,5,6,7,8,9,10 	& \\		\midrule
				L8 & 1,2,3,4,5,6,7,8		& 9,10 & \\		\midrule
				L9 & 1,2					& 3,4,5,6,7,8,9,10 & \\		\midrule
				L10 & 1,2,3,4,5,6,7			& 8,9,10 & \\	
				
				\bottomrule
			\end{tabular}
		\end{footnotesize}
	\end{center}
	
	%\caption{The 10 lotteries chosen for the HL treatment}\label{tab:instrHL}
	\label{tab:risk}
\end{table} 

\noindent The previous table reports 10 lotteries, numbered from L1 to L10. As you see from the table, the only difference between lotteries concerns the probability of receiving a prize of 40 euro. For each line of the table, you are asked to state in the last column (PRICE) the minimum price you are willing to sell the right to participate to the corresponding lottery to a buyer robot. At the end of the experiment, if this phase is selected, your final earnings will be determined according to the following procedure.
 
\newpage
 
\begin{center} 
\textbf{Phase 2}
\end{center} 
\noindent Look at this item carefully. It is a combo radio-videogame that includes batteries.
 
 \noindent You are asked to state the maximum price you are willing to pay (between 0.00 euro to 20.00 euro, in steps of 0.10 euro) for buying this item from a seller robot knowing that in this phase you are endowed with 20.00 euro.
 
 \noindent At the end of the experiment, if this phase will be randomly selected, your final earnings will be determined according to the BDM market mechanism explained above. In particular, the seller robot will randomly select the price it requires to sell the item by picking a value included between 0.00 and 20.00 euro (in 0.10 euro steps). If the price stated by you is higher than the price selected by the seller robot, than an agreement is reached: you buy the item for the price selected by the seller robot and you receive an amount given by the difference between 20.00 euro and the price you paid. On the contrary, if the price stated by you is lower than that selected by the seller robot, no agreement is reached: you do not buy the item and receive an amount of 20.00 euro. 
 
 \bigskip
 
\noindent  MAXIMUM PRICE YOU ARE WILLING TO PAY FOR THE ITEM (between 0.00 and 20.00 euro):


\newpage
 
\begin{center} 
\textbf{Phase 3}
\end{center} 
\noindent  In this phase, you are asked to state the amount (between 0.00 euro to 20.00 euro, in steps of 0.10 euro) you want to donate  to “LaVoce.info” knowing that in this phase you are endowed with 20.00 euro.
 
 \noindent At the end of the experiment, if this phase is selected, your final earnings will depend on the amount you have donated to “LaVoce.info.” In particular, you will receive an amount that is equal to the difference between 20.00 euro and what you have donated to “LaVoce.info.” 
 
\noindent LaVoce.info is a free online press that is mainly managed by economists working for universities and other institutions. Its articles focus on economic, political and social issues and its editorial style is in the middle between non-specialized press and academic language. LaVoce.info self-financed by its members and authors of the articles work on voluntary base. 
  
\noindent Within 14 days from the end of the experimental sessions, your donation together with those of the participants overall sessions will be sent to “LaVoce.info” through postal transfer. The details of the postal transfer and the list of anonymous donations made by the participants to this experiment will be emailed on request.
 
\bigskip

\noindent AMOUNT TO DONATE TO “LAVOCE.INFO” (between 0.00 and 20.00 euro):
 

\begin{center} 
\textbf{Phase 4}
\end{center} 
\noindent  In this phase, you are asked to state the amount (between 0.00 euro to 20.00 euro, in steps of 0.10 euro) you want to donate  to “Medecins Sans Frontieres” knowing that in this phase you are endowed with 20.00 euro.
 
\noindent  At the end of the experiment, if this phase is selected, your final earnings will depend on the amount you have donated to “Medecins Sans Frontieres” In particular, you will receive an amount that is equal to the difference between 20.00 euro and what you have donated to “Medici sans Frontier.”
 
\noindent  “Medecins Sans Frontieres” is a humanitarian institution that offers medical and sanitary support in war areas.
 
\noindent  Within 14 days from the end of the experimental sessions, your donation together with those of the participants overall sessions will be sent to “Medecins Sans Frontieres” through postal transfer. The details of the postal transfer and the list of anonymous donations made by the participants to this experiment will be emailed on request.
  
 \bigskip
 
\noindent  AMOUNT TO DONATE TO “MEDECINS SANS FRONTIERES” (between 0.00 and 20.00 euro):
 
 
\begin{center} 
\textbf{Phase 5}
\end{center} 
\noindent In this phase, each participant will be assigned a maze of 52 standard poker cards. Given his/her maze, for each participant, an experimenter will randomly select a subset of 21 unobserved cards. For simplicity, let us refer to this subset of cards with the word the “sample.” Please chose one card of your sample and observe it. At the end of the experiment, if this phase is selected, you will paid 1.00 euro for each card in your sample reporting the same color (black or red) of that you have just selected.

\noindent Moreover, you are asked to guess the number of cards in your sample reporting the same color (black or red) of that you have just selected. If your conjecture is correct, you will receive an additional amount of 10.00 euro.
  
 \bigskip
 

\noindent NUMBER OF CARDS IN YOUR SAMPLE REPORTING THE SAME COLOR OF THE ONE YOU HAVE SELECTED (BETWEEN 0 AND 21, INCLUDING THE ONE YOU HAVE SELECTED): 

 
\begin{center} 
\textbf{Phase 6}
\end{center} 
\noindent In this phase you are endowed with 20 euro.

\noindent As follows, we ask you to state the minimum additional amount (between 0.00 and 20 euro) you would require from a hypothetical borrower to post-pone the payment by 1, 7 and 8 days respectively. In all these cases, the payment will occur through debit card. 

\noindent At the end of the experiment, if this phase is selected, one of the three possible dates will be randomly chosen by drawing one of three cards, numbered 1, 7 and 8 respectively. Given the date and following the BDM market mechanism explained above, the borrower robot will select the additional amount it is willing to pay to postpone the payment at that date by randomly picking a value included between 0.00 and 20.00 euro (in 0.10 euro steps) with equal probability. If the amount selected by the borrower robot is higher than the amount stated by you, then an amount of 20.00 euro plus what selected by the borrower robot will be transferred to your debit card at the corresponding date. On the contrary, if the amount selected by the borrower robot is lower than the amount stated by you, then at the end of the experiment you will be paid 20 euro in cash. 
  
 \bigskip
 

\noindent MINIMUM ADDITIONAL AMOUNT (BETWEEN 0.00 AND 20.00 euro) YOU REQUIRE FROM THE BORROWER ROBOT TO POSTPONE THE PAYMENT OF 20.00 euro BY 1 DAY: 
  
 \bigskip
 


\noindent MINIMUM ADDITIONAL AMOUNT (BETWEEN 0.00 AND 20.00 euro) YOU REQUIRE FROM THE BORROWER ROBOT TO POSTPONE THE PAYMENT OF 20.00 euro BY 7 DAYS: 
  
 \bigskip
 


\noindent MINIMUM ADDITIONAL AMOUNT (BETWEEN 0.00 AND 20.00 euro) YOU REQUIRE FROM THE BORROWER ROBOT TO POSTPONE THE PAYMENT OF 20.00 euro BY 8 DAYS: 

\newpage

\end{document}
